# Supplementary material for: Transforming Growth Factor-β/Smad Signaling Inhibits Melanoma Cancer Stem Cell Self-Renewal, Tumor Formation and Metastasis
Source: Cancers (Basel). 2024 Jan 3;16(1):224. doi: 10.3390/cancers16010224 (PMC10778361; doi:10.3390/cancers16010224)
Supplement: Supplementary file 1 [file cancers-16-00224-s001.zip]

Archive with 1 entries (1 files):
- cancers-2785143-supplementary.pdf
